# Supplementary material for: Impact and Perspectives of Pediatric Dental Care during the COVID-19 Pandemic Regarding Unvaccinated Children: A Cross-Sectional Survey
Source: Int J Environ Res Public Health. 2021 Nov 18;18(22):12117. doi: 10.3390/ijerph182212117 (PMC8618805; doi:10.3390/ijerph182212117)
Supplement: Supplementary file 1 [file ijerph-18-12117-s001.zip]

Archive with 1 entries (1 files):
- ijerph-1430290-supplementary.pdf
